# Supplementary material for: Medical students’ situational motivation to participate in simulation based team training is predicted by attitudes to patient safety
Source: BMC Med Educ. 2017 Feb 10;17:37. doi: 10.1186/s12909-017-0876-5 (PMC5301395; doi:10.1186/s12909-017-0876-5)
Supplement: Additional file 2: — SIMS values, Individual values of the SIMS questionnaire before and after training, the different kinds of motivation calculated. (XLSX 47 kb) [file 12909_2017_876_MOESM2_ESM.xlsx]

## Sheet: SIMS before training
1 questions	2	3	4	5	6	7	8	9	10	11	12	13	14	15	16		IM-intrinsic motivation	IR-identified regulation	ER-External regulation	AM-amotivation
1-7	1-7	1-7	1-7	1-7	1-7	1-7	1-7	1-7	1-7	1-7	1-7	1-7	1-7	1-7	1-7
7	7	5	1	5	7	5	1	7	7	1	1	7	7	1	1		26	28	12	4
6	4	3	1	2	7	3	2	3	1	4	1	3	7	3	1		14	19	13	5
7	7	1	1	6	7	6	1	7	2	1	1	7	7	7	1		27	23	15	4
7	5	4	4	6	6	4	3	7	6	4	4	7	7	4	4		27	24	16	15
6	6		2	4	7	3	1	5	4	3	1	5	6	3	2		20	23	9	6
6	7	2	2	6	7	2	2	6	2	2	2	4	6	3	2		22	22	9	8
7	7	2	1	3	7	1	1	6	1	1	1	3	7	7	1		19	22	11	4
7	7	1	1	7	7	2	1	7	1	1	1	6	7	7	1		27	22	11	4
7	7	3	1	2	7	6	1	4	1	3	1	6	6	6	1		19	21	18	4
7	7	1	1	3	7	3	1	5	2	2	1	4	7	4	1		19	23	10	4
7	7	5	1	7	7	7	1	7	7	1	1	7	7	7	1		28	28	20	4
5	6	6	2	2	6	6	2	3	1	7	2	2	5	6	2		12	18	25	8
6	7	5	1	4	7	5	2	4	4	2	4	2	7	5	1		16	25	17	8
7	7	1	1	7	7	1	1	7	7	1	1	3	7	1	1		24	28	4	4
7	6	7	1	2	7	1	1	2	1	1	1	6	7	1	1		17	21	10	4
6	5	4	1	3	7	7	1	7	3	3	1	5	7	7	1		21	22	21	4
7	7	6	1	7	7	7	1	7	5	6	1	6	7	3	1		27	26	22	4
7	5	2	1	5	7	7	1	7	5	1	1	2	7	7	1		21	24	17	4
6	5	6	2	6	7	5	2	6	2	2	2	3	7	4	2		21	21	17	8
7	6	6	1	3	7	6	2	6	2	6	2	5	7	2	6		21	22	20	11
7	5	5	1	4	6	5	2	4	1	3	1	4	6	6	1		19	18	19	5
7	7	1	1	4	7	1	1	7	1	1	1	1	7	1	1		19	22	4	4
5	6	3	1	1	7	4	1	4	4	1	1	4	4	4	1		14	21	12	4
6	6	1	1	4	6	3	1	4	1	1	1	1	6	1	1		15	19	6	4
7	6	3	2	5	6	4	3	5	5	2	1	3	6	3	2		20	23	12	8
7	5	5	1	6	6	6	1	5	5	3	1	4	7	4	1		22	23	18	4
6	3	2	1	4	4	2	1	6	1	4	2	2	4	2	2		18	12	10	6
7	7	1	1	5	7	5	1	5	1	6	1	1	7	6	1		18	22	18	4
6	7	3	1	4	7	3	1	4	6	1	1	3	7	3	1		17	27	10	4
7	7	2	1	2	7	1	1	5	2	4	1	1	7	7	1		15	23	14	4
7	7	1	1	7	7	5	1	7	7	1	1	7	7	7	1		28	28	14	4
6	6	3	4	4	5	5	3	6	6	2	2	5	5	4	2		21	22	14	11
7	7	5	1	5	6	6	1	4	5	2	1	4	6	4	1		20	24	17	4
6	6	4	1	2	6	6	1	3	2	6	1	1	6	6	1		12	20	22	4
7	5	1	1	4	7	1	1	4	1	1	1	1	7	4	1		16	20	7	4
6	6	3	1	4	7	3	1	6	3	1	1	4	7	4	1		20	23	11	4
5	5	4	1	3	6	5	1	4	2	3	1	2	6	5	1		14	19	17	4
7	7	3	1	5	7	3	2	6	2	5	1	4	7	6	1		22	23	17	5
7	7	5	1	4	7	7	1	5	5	3	1	4	7	5	1		20	26	20	4
7	5	2	1	5	6	1	1	5	1	1	1	4	6	4	1		21	18	8	4
4	7	6	2	2	6	6	2	3	1	7	3	5	7	6	1		14	21	25	8
7	7	4	1	6	7	4	1	7	4	1	1	3	7	4	1		23	25	13	4
6	6	4	1	5	7	7	2	5	3	3	2	6	6	4	2		22	22	18	7
3	7	2	1	6	7	3	1	6	4	1	1	2	7	5	1		17	25	11	4
4	5	5	4	5	6	4	3	4	4	4	4	4	4	5	4		17	19	18	15
5	7	5	1	2	7	4	1	4	1	3	1	3	7	4	1		14	22	16	4
7	7	1	1	7	7	1	1	7	4	1	1	6	7	1	1		27	25	4	4
7	7	5	1	4	7	7	1	5	1	4	1	4	7	7	1		20	22	23	4
6	6	3	1	4	6	4	1	5	1	5	1	3	6	5	1		18	19	17	4
7	7	2	1	4	7	1	1	5	1	4	1	5	7	7	1		21	22	14	4
7	5	7	2	5	6	7	6	6	3	7	2	6	6	6	2		24	20	27	12
7	7	7	1	7	7	7	1	7	4	1	1	3	7	7	1		24	25	22	4
7	7	3	1	5	7	2	2	7	7	1	1	3	7	2	1		22	28	8	5
6	6	5	1	6	6	3	2	7	5	1	2	4	6	2	1		23	23	11	6
7	7	4	1	4	7	1	1	3	6	1	1	4	7	1	1		18	27	7	4
5	5	6	1	5	6	6	1	5	4	2	1	4	5	5	1		19	20	19	4

## Sheet: SIMS after training
1 questions	2	3	4	5	6	7	8	9	10	11	12	13	14	15	16		IM	IR	ER	AM
1-7	1-7	1-7	1-7	1-7	1-7	1-7	1-7	1-7	1-7	1-7	1-7	1-7	1-7	1-7	1-7
7	7	1	1	7	7	1	1	7	7	1	1	5	7	1	1		26	28	4	4
4	5	1	1	3	7	3	1	4	4	1	1	5	7	3	1		16	23	8	4
7	7	2	1	7	7	7	1	7	2	1	1	7	7	7	1		28	23	17	4
7	6	5	4	5	7	4	3	6	6	4	3	5	7	4	4		23	26	17	14
5	5	5	1	2	6	3	2	3	3	3	2	3	4	3	1		13	18	14	6
6	6	3	2	6	7	2	1	6	4	2	1	4	6	2	1		22	23	9	5
7	7	1	1	6	7	3	1	7	5	1	1	5	7	5	1		25	26	10	4
7	7	1	1	7	7	1	1	7	1	1	1	7	7	1	1		28	22	4	4
7	7	3	1			4	1	1	1	1	1	3	7	6	1		11	15	14	4
7	7	2	1	7	7	2	1	7	5	1	1	6	7	2	1		27	26	7	4
7	7	7	1	7	7	7	1	7	7	7	1	7	7	7	1		28	28	28	4
7	7	3	1	5	7	4	1	6	4	2	1	3	7	5	1		21	25	14	4
7	7	5	1	5	7	2	1	5	6	1	1	5	7	2	1		22	27	10	4
7	7	1	1	7	7	1	1	7	7	1	1	3	7	1	1		24	28	4	4
6	7	1	1	6	7	1	1	6	1	1	1	5	7	1	1		23	22	4	4
6	6	2	1	4	7	7	1	7	7	5	1	7	7	7	1		24	27	21	4
7	7	4	1	7	7	7	1	7	4	1	1	7	7	7	1		28	25	19	4
7	7	2	1	6	7	1	1	7	4	1	1	6	7	5	1		26	25	9	4
6	5	5	1	6	7	3	1	7	6	2	2	1	7	2	1		20	25	12	5
7	7	6	1	4	7	6	1	4	2	4	1	4	7	6	1		19	23	22	4
6	6	4	1	3	6	5	1	4	1	4	1	4	5	5	1		17	18	18	4
7	7	1	1	4	7	1	1	7	1	1	1	1	7	1	1		19	22	4	4
6	6	3	1	4	6	4	1	4	4	1	1	4	6	4	1		18	22	12	4
5	7	1	1	4	6	1	1	4	1	1	1	3	7	2	1		16	21	5	4
7	6	4	2	6	6	4	2	6	4	3	1	3	6	4	2		22	22	15	7
7	5	5	1	5	6	6	1	5	5	2	1	3	7	5	1		20	23	18	4
6	3	2	1	5	3	2	1	6	3	2	1	2	4	2	1		19	13	8	4
7	7	5	1	5	7	2	1	7	5	2	1	6	7	2	1		25	26	11	4
6	7	1	1	3	7	1	1	3	6	2	1	2	7	2	1		14	27	6	4
6	6	5	1	3	7	5	1	4	6	3	1	2	7	7	1		15	26	20	4
7	7	5	1	7	7	7	1	7	7	1	1	7	7	7	1		28	28	20	4
6	6	4	2	5	6	2	2	6	6	2	2	5	5	3	2		22	23	11	8
6	6	5	1	6	6	5	1	6	5	2	1	5	6	5	1		23	23	17	4
7	7	7	1	4	7	7	1	5	4	4	1	4	7	5	1		20	25	23	4
7	5	2	1	3	7	1	1	5	1	1	1	1	7	2	1		16	20	6	4
7	7	2	1	4	7	2	1	5	4	1	1	5	7	2	1		21	25	7	4
7	7	4	1	5	5	2	1	6	4	2	1	5	6	4	1		23	22	12	4
7	6	4	2	6	7	4	2	7	5	4	2	5	7	3	2		25	25	15	8
7	7	2	1	6	7	5	1	7	7	1	1	7	7	5	1		27	28	13	4
6	6	2	1	4	5	1	1	4	1	1	1	4	5	1	1		18	17	5	4
7	6	6	1	6	6	6	1	6	2	6	1	6	7	5	2		25	21	23	5
7	7	4	1	6	7	1	1	7	4	1	1	5	7	1	1		25	25	7	4
7	7	4	1	6	7	6	1	6	6	2	1	6	7	3	1		25	27	15	4
5	7	2	1	6	7	1	1	6	4	1	1	2	7	5	1		19	25	9	4
6	6	3	1	5	6	4	2	5	2	2	2	5	5	3	3		21	19	12	8
7	7	4	1	4	7	4	1	5	1	1	1	4	7	4	1		20	22	13	4
7	7	1	1	7	7	1	1	7	4	1	1	6	7	1	1		27	25	4	4
7	7	4	1	7	7	7	1	7	4	1	1	4	7	7	1		25	25	19	4
7	4	1	2	5	7	5	1	7	2	5	1	5	6	7	1		24	19	18	5
7	7	2	1	5	6	1	1	5	6	1	2	5	7	2	1		22	26	6	5
6	6	6	6	7	6	6	4	6	6	6	3	5	5	5	5		24	23	23	18
7	7	7	1	7	7	7	1	7	7	1	1	5	7	7	1		26	28	22	4
7	7	1	1	5	7	1	1	7	5	1	1	5	7	1	1		24	26	4	4
6	7	3	2	5	7	3	2	6	5	1	2	5	7	4	4		22	26	11	10
7	7	1	1	4	7	4	1	6	6	1	1	4	7	5	1		21	27	11	4
6	5	5	1	5	6	4	1	4	4	2	1	4	6	5	1		19	21	16	4
